# Supplementary material for: Validation study of case-identifying algorithms for severe hypoglycemia using hospital administrative data in Japan
Source: PLoS One. 2023 Aug 9;18(8):e0289840. doi: 10.1371/journal.pone.0289840 (PMC10411751; doi:10.1371/journal.pone.0289840)
Supplement: S1 Appendix — (XLSX) [file pone.0289840.s009.xlsx]

## Sheet: minimal dataset
criteria1	criteria2	criteria3	hypoglycemia	treatment_su	treatment_insulin	blood_glucose_level	diseasecode	diseasename	diseasecode_2	diseasename_2	receiptcode	receiptname	receiptcode_2	receiptname_2	sex	age	age_group	nyugaikbn	charlsonindex	algorithm1	algorithm2	algorithm3	algorithm4	algorithm5	algorithm6	algorithm7	algorithm8	algorithm9	algorithm10	algorithm11	algorithm12	algorithm13	algorithm14	algorithm15	algorithm16	algorithm17	algorithm18	algorithm19	algorithm20	algorithm21	algorithm22	algorithm23	algorithm24	algorithm25	algorithm26	algorithm27	algorithm28	algorithm29	algorithm30
1	1	1	1	0	1	36					643230317	大塚糖液５０％ ２０ｍＬ			2	78	1	3	3	1	1	0	0	0	0	1	1	0	0	0	0	1	1	0	0	0	0	1	1	0	0	0	0	1	1	0	0	0	0
2	2	2	0	0	0	101					643230317	大塚糖液５０％ ２０ｍＬ			1	80	1	1	1	1	1	0	0	0	0	1	1	0	0	0	0	1	1	0	0	0	0	1	1	0	0	0	0	1	1	0	0	0	0
1	2	1	1	0	1	46					643230317	大塚糖液５０％ ２０ｍＬ			2	75	1	3	6	1	1	0	0	0	0	1	1	0	0	0	0	1	1	0	0	0	0	1	1	0	0	0	0	1	1	0	0	0	0
2	2	2	0	1	0	105	2512004	低血糖発作							1	73	1	2	7	1	0	1	0	0	0	0	0	0	0	0	0	1	0	1	0	0	0	0	0	0	0	0	0	0	0	0	0	0	0
2	2	2	0	0	0	190	8837871	低血糖							1	53	0	2	0	1	1	1	1	0	0	0	0	0	0	0	0	1	1	1	1	0	0	0	0	0	0	0	0	0	0	0	0	0	0
2	2	2	0	0	0	96					643230317	大塚糖液５０％ ２０ｍＬ			1	83	1	1	2	1	1	0	0	0	0	1	1	0	0	0	0	1	1	0	0	0	0	1	1	0	0	0	0	1	1	0	0	0	0
2	2	1	0	0	0	45	8837871	低血糖			643230317	大塚糖液５０％ ２０ｍＬ			1	73	1	3	6	1	1	1	1	1	1	1	1	0	0	0	0	1	1	1	1	1	1	1	1	0	0	0	0	1	1	0	0	0	0
2	2	2	0	0	0	133					643230317	大塚糖液５０％ ２０ｍＬ			1	86	1	1	6	1	1	0	0	0	0	1	1	0	0	0	0	1	1	0	0	0	0	1	1	0	0	0	0	1	1	0	0	0	0
2	2	2	0	0	0	645	8830041	２型糖尿病性昏睡							2	92	1	1	0	1	1	1	1	0	0	1	1	1	1	0	0	1	1	1	1	0	0	0	0	0	0	0	0	1	1	1	1	0	0
1	2	1	1	0	0	74	8830649	インスリン低血糖							2	84	1	1	1	1	1	1	1	0	0	0	0	0	0	0	0	0	0	0	0	0	0	0	0	0	0	0	0	0	0	0	0	0	0
2	2	2	0	0	0		2512004	低血糖発作							2	63	0	3	2	1	0	1	0	0	0	0	0	0	0	0	0	1	0	1	0	0	0	0	0	0	0	0	0	0	0	0	0	0	0
2	2	2	0	1	1	83					643230317	大塚糖液５０％ ２０ｍＬ			1	86	1	1	4	1	1	0	0	0	0	1	1	0	0	0	0	1	1	0	0	0	0	1	1	0	0	0	0	1	1	0	0	0	0
1	1	1	1	0	1	27	2512004	低血糖発作							2	79	1	1	1	1	1	1	1	0	0	0	0	0	0	0	0	1	1	1	1	0	0	0	0	0	0	0	0	0	0	0	0	0	0
2	2	2	0	0	0	116	2512004	低血糖発作							1	75	1	2	3	1	0	1	0	0	0	0	0	0	0	0	0	1	0	1	0	0	0	0	0	0	0	0	0	0	0	0	0	0	0
2	2	2	0	0	0	212	2512004	低血糖発作							2	75	1	2	0	1	1	1	1	0	0	0	0	0	0	0	0	1	1	1	1	0	0	0	0	0	0	0	0	0	0	0	0	0	0
1	1	1	1	1	0	38	2512004	低血糖発作			643230317	大塚糖液５０％ ２０ｍＬ			1	76	1	3	0	1	1	1	1	1	1	1	1	0	0	0	0	1	1	1	1	1	1	1	1	0	0	0	0	1	1	0	0	0	0
2	2	2	0	1	0	127	2511007	高インスリン血症							1	73	1	3	0	1	0	1	0	0	0	0	0	0	0	0	0	0	0	0	0	0	0	0	0	0	0	0	0	0	0	0	0	0	0
2	2	2	0	1	0	118	2512004	低血糖発作							2	88	1	3	5	1	0	1	0	0	0	0	0	0	0	0	0	1	0	1	0	0	0	0	0	0	0	0	0	0	0	0	0	0	0
2	2	1	0	0	0	49					643230317	大塚糖液５０％ ２０ｍＬ			1	89	1	1	3	1	1	0	0	0	0	1	1	0	0	0	0	1	1	0	0	0	0	1	1	0	0	0	0	1	1	0	0	0	0
2	2	2	0	0	0	184					643230317	大塚糖液５０％ ２０ｍＬ			1	82	1	1	1	1	1	0	0	0	0	1	1	0	0	0	0	1	1	0	0	0	0	1	1	0	0	0	0	1	1	0	0	0	0
1	1	1	1	0	1	82	2512004	低血糖発作							2	72	1	2	3	1	1	1	1	0	0	0	0	0	0	0	0	1	1	1	1	0	0	0	0	0	0	0	0	0	0	0	0	0	0
1	1	1	1	1	0	21	8837871	低血糖	8841689	２型糖尿病・昏睡合併あり	643230317	大塚糖液５０％ ２０ｍＬ			1	83	1	1	1	1	1	1	1	1	1	1	1	1	1	1	1	1	1	1	1	1	1	1	1	0	0	0	0	1	1	1	1	1	1
2	2	2	0	0	0	125	8837871	低血糖							2	76	1	3	0	1	0	1	0	0	0	0	0	0	0	0	0	1	0	1	0	0	0	0	0	0	0	0	0	0	0	0	0	0	0
2	2	2	0	0	0	101	8837871	低血糖							1	60	0	1	6	1	1	1	1	0	0	0	0	0	0	0	0	1	1	1	1	0	0	0	0	0	0	0	0	0	0	0	0	0	0
2	2	2	0	0	0	84					643230317	大塚糖液５０％ ２０ｍＬ			2	91	1	1	0	1	1	0	0	0	0	1	1	0	0	0	0	1	1	0	0	0	0	1	1	0	0	0	0	1	1	0	0	0	0
2	2	2	0	0	0	124	2512004	低血糖発作							1	54	0	3	1	1	0	1	0	0	0	0	0	0	0	0	0	1	0	1	0	0	0	0	0	0	0	0	0	0	0	0	0	0	0
2	2	2	0	0	1	450	2512004	低血糖発作							1	79	1	3	1	1	1	1	1	0	0	0	0	0	0	0	0	1	1	1	1	0	0	0	0	0	0	0	0	0	0	0	0	0	0
1	1	1	1	1	0	93	8837871	低血糖							1	78	1	3	0	1	1	1	1	0	0	0	0	0	0	0	0	1	1	1	1	0	0	0	0	0	0	0	0	0	0	0	0	0	0
2	2	2	0	1	0		8837871	低血糖							1	74	1	3	6	1	1	1	1	0	0	0	0	0	0	0	0	1	1	1	1	0	0	0	0	0	0	0	0	0	0	0	0	0	0
2	2	2	0	0	0						643230317	大塚糖液５０％ ２０ｍＬ			2	80	1	2	0	1	1	0	0	0	0	1	1	0	0	0	0	1	1	0	0	0	0	1	1	0	0	0	0	1	1	0	0	0	0
1	1	1	1	0	1	20	8837871	低血糖							1	90	1	1	4	1	1	1	1	0	0	0	0	0	0	0	0	1	1	1	1	0	0	0	0	0	0	0	0	0	0	0	0	0	0
2	2	2	0	0	0	194	2512004	低血糖発作							1	71	1	2	2	1	1	1	1	0	0	0	0	0	0	0	0	1	1	1	1	0	0	0	0	0	0	0	0	0	0	0	0	0	0
2	2	2	0	1	0	43					643230317	大塚糖液５０％ ２０ｍＬ			2	77	1	1	4	1	1	0	0	0	0	1	1	0	0	0	0	1	1	0	0	0	0	1	1	0	0	0	0	1	1	0	0	0	0
2	2	2	0	0	0						643230317	大塚糖液５０％ ２０ｍＬ			1	89	1	1	0	1	1	0	0	0	0	1	1	0	0	0	0	1	1	0	0	0	0	1	1	0	0	0	0	1	1	0	0	0	0
2	2	2	0	1	0	159					643230317	大塚糖液５０％ ２０ｍＬ			2	82	1	3	5	1	1	0	0	0	0	1	1	0	0	0	0	1	1	0	0	0	0	1	1	0	0	0	0	1	1	0	0	0	0
2	2	2	0	0	0		2512004	低血糖発作							1	50	0	2	0	1	1	1	1	0	0	0	0	0	0	0	0	1	1	1	1	0	0	0	0	0	0	0	0	0	0	0	0	0	0
2	2	2	0	0	0	169	8842161	インスリン自己免疫症候群							1	74	1	3	1	1	0	1	0	0	0	0	0	0	0	0	0	0	0	0	0	0	0	0	0	0	0	0	0	0	0	0	0	0	0
1	2	2	0	0	0	147	2512004	低血糖発作							1	52	0	3	0	1	0	1	0	0	0	0	0	0	0	0	0	1	0	1	0	0	0	0	0	0	0	0	0	0	0	0	0	0	0
1	1	2	0	1	0		8830041	２型糖尿病性昏睡							1	60	0	1	5	1	1	1	1	0	0	1	1	1	1	0	0	1	1	1	1	0	0	0	0	0	0	0	0	1	1	1	1	0	0
2	2	2	0	0	0						643230048	ブドウ糖注射液 ５０％２０ｍＬ			2	83	1	3	2	1	1	0	0	0	0	1	1	0	0	0	0	1	1	0	0	0	0	1	1	0	0	0	0	1	1	0	0	0	0
2	2	2	0	0	0	216					643230317	大塚糖液５０％ ２０ｍＬ			1	85	1	1	3	1	1	0	0	0	0	1	1	0	0	0	0	1	1	0	0	0	0	1	1	0	0	0	0	1	1	0	0	0	0
2	2	2	0	0	0	131					643230317	大塚糖液５０％ ２０ｍＬ			1	83	1	1	3	1	1	0	0	0	0	1	1	0	0	0	0	1	1	0	0	0	0	1	1	0	0	0	0	1	1	0	0	0	0
2	2	2	0	1	0	195	2512004	低血糖発作							1	71	1	2	0	1	1	1	1	0	0	0	0	0	0	0	0	1	1	1	1	0	0	0	0	0	0	0	0	0	0	0	0	0	0
1	1	1	1	1	0	40	2512004	低血糖発作			643230317	大塚糖液５０％ ２０ｍＬ			2	66	1	1	1	1	1	1	1	1	1	1	1	0	0	0	0	1	1	1	1	1	1	1	1	0	0	0	0	1	1	0	0	0	0
2	2	2	0	0	0						643230317	大塚糖液５０％ ２０ｍＬ			2	65	1	3	4	1	1	0	0	0	0	1	1	0	0	0	0	1	1	0	0	0	0	1	1	0	0	0	0	1	1	0	0	0	0
2	2	2	0	1	0	129	2512004	低血糖発作							1	56	0	3	1	1	0	1	0	0	0	0	0	0	0	0	0	1	0	1	0	0	0	0	0	0	0	0	0	0	0	0	0	0	0
2	2	2	0	0	1		8837871	低血糖							1	63	0	3	1	1	0	1	0	0	0	0	0	0	0	0	0	1	0	1	0	0	0	0	0	0	0	0	0	0	0	0	0	0	0
2	2	2	0	0	0						643230317	大塚糖液５０％ ２０ｍＬ			1	70	1	1	6	1	1	0	0	0	0	1	1	0	0	0	0	1	1	0	0	0	0	1	1	0	0	0	0	1	1	0	0	0	0
2	2	2	0	0	1	76					643230317	大塚糖液５０％ ２０ｍＬ			1	70	1	3	7	1	1	0	0	0	0	1	1	0	0	0	0	1	1	0	0	0	0	1	1	0	0	0	0	1	1	0	0	0	0
2	2	2	0	0	0						643230317	大塚糖液５０％ ２０ｍＬ			2	61	0	1	3	1	1	0	0	0	0	1	1	0	0	0	0	1	1	0	0	0	0	1	1	0	0	0	0	1	1	0	0	0	0
2	2	2	0	0	0						643230048	ブドウ糖注射液 ５０％２０ｍＬ			1	71	1	3	1	1	1	0	0	0	0	1	1	0	0	0	0	1	1	0	0	0	0	1	1	0	0	0	0	1	1	0	0	0	0
2	2	2	0	0	0		8837871	低血糖							2	41	0	3	1	1	0	1	0	0	0	0	0	0	0	0	0	1	0	1	0	0	0	0	0	0	0	0	0	0	0	0	0	0	0
2	2	2	0	0	0		8837871	低血糖							1	81	1	3	0	1	1	1	1	0	0	0	0	0	0	0	0	1	1	1	1	0	0	0	0	0	0	0	0	0	0	0	0	0	0
2	2	2	0	0	0		8837871	低血糖							2	39	0	3	3	1	0	1	0	0	0	0	0	0	0	0	0	1	0	1	0	0	0	0	0	0	0	0	0	0	0	0	0	0	0
2	2	2	0	0	0						643230317	大塚糖液５０％ ２０ｍＬ			2	49	0	3	4	1	1	0	0	0	0	1	1	0	0	0	0	1	1	0	0	0	0	1	1	0	0	0	0	1	1	0	0	0	0
1	2	1	1	1	0	68	8837871	低血糖							2	86	1	3	0	1	1	1	1	0	0	0	0	0	0	0	0	1	1	1	1	0	0	0	0	0	0	0	0	0	0	0	0	0	0
2	2	2	0	0	0	294					643230317	大塚糖液５０％ ２０ｍＬ			1	86	1	1	4	1	1	0	0	0	0	1	1	0	0	0	0	1	1	0	0	0	0	1	1	0	0	0	0	1	1	0	0	0	0
2	2	2	0	1	0	96	2512004	低血糖発作							1	68	1	2	1	1	0	1	0	0	0	0	0	0	0	0	0	1	0	1	0	0	0	0	0	0	0	0	0	0	0	0	0	0	0
2	2	2	0	0	1	223	2512004	低血糖発作							2	56	0	3	0	1	1	1	1	0	0	0	0	0	0	0	0	1	1	1	1	0	0	0	0	0	0	0	0	0	0	0	0	0	0
2	2	2	0	0	0	93	2512004	低血糖発作							2	84	1	3	1	1	0	1	0	0	0	0	0	0	0	0	0	1	0	1	0	0	0	0	0	0	0	0	0	0	0	0	0	0	0
1	1	1	1	0	1	75	2512004	低血糖発作			643230317	大塚糖液５０％ ２０ｍＬ			1	79	1	2	2	1	1	1	1	1	1	1	1	0	0	0	0	1	1	1	1	1	1	1	1	0	0	0	0	1	1	0	0	0	0
2	2	2	0	0	0	116					643230317	大塚糖液５０％ ２０ｍＬ			2	84	1	1	5	1	1	0	0	0	0	1	1	0	0	0	0	1	1	0	0	0	0	1	1	0	0	0	0	1	1	0	0	0	0
2	2	2	0	0	0	107	2512004	低血糖発作							1	66	1	3	2	1	1	1	1	0	0	0	0	0	0	0	0	1	1	1	1	0	0	0	0	0	0	0	0	0	0	0	0	0	0
1	1	1	1	0	1	145	8837871	低血糖							1	60	0	2	0	1	1	1	1	0	0	0	0	0	0	0	0	1	1	1	1	0	0	0	0	0	0	0	0	0	0	0	0	0	0
2	2	2	0	0	1	177	2512004	低血糖発作							1	50	0	2	1	1	0	1	0	0	0	0	0	0	0	0	0	1	0	1	0	0	0	0	0	0	0	0	0	0	0	0	0	0	0
1	1	1	1	0	1	32					643230317	大塚糖液５０％ ２０ｍＬ			2	82	1	2	0	1	1	0	0	0	0	1	1	0	0	0	0	1	1	0	0	0	0	1	1	0	0	0	0	1	1	0	0	0	0
2	2	2	0	1	0	239					643230317	大塚糖液５０％ ２０ｍＬ			1	82	1	1	3	1	1	0	0	0	0	1	1	0	0	0	0	1	1	0	0	0	0	1	1	0	0	0	0	1	1	0	0	0	0
1	1	1	1	1	0	38					643230317	大塚糖液５０％ ２０ｍＬ			2	80	1	3	4	1	1	0	0	0	0	1	1	0	0	0	0	1	1	0	0	0	0	1	1	0	0	0	0	1	1	0	0	0	0
2	2	2	0	0	1		8842161	インスリン自己免疫症候群							2	77	1	3	1	1	0	1	0	0	0	0	0	0	0	0	0	0	0	0	0	0	0	0	0	0	0	0	0	0	0	0	0	0	0
2	2	2	0	0	1	351	8842161	インスリン自己免疫症候群							1	42	0	3	0	1	1	1	1	0	0	0	0	0	0	0	0	0	0	0	0	0	0	0	0	0	0	0	0	0	0	0	0	0	0
1	2	1	1	0	1	83	2512004	低血糖発作							2	73	1	2	0	1	1	1	1	0	0	0	0	0	0	0	0	1	1	1	1	0	0	0	0	0	0	0	0	0	0	0	0	0	0
2	2	2	0	0	1	450	2512004	低血糖発作							2	44	0	3	1	1	1	1	1	0	0	0	0	0	0	0	0	1	1	1	1	0	0	0	0	0	0	0	0	0	0	0	0	0	0
2	2	1	0	0	0	39	8837871	低血糖							2	81	1	1	0	1	1	1	1	0	0	0	0	0	0	0	0	1	1	1	1	0	0	0	0	0	0	0	0	0	0	0	0	0	0
2	2	2	0	0	0	148					643230317	大塚糖液５０％ ２０ｍＬ			2	90	1	1	2	1	1	0	0	0	0	1	1	0	0	0	0	1	1	0	0	0	0	1	1	0	0	0	0	1	1	0	0	0	0
1	1	1	1	0	1	19	8830649	インスリン低血糖			643230317	大塚糖液５０％ ２０ｍＬ			1	81	1	1	2	1	1	1	1	1	1	1	1	0	0	0	0	1	1	0	0	0	0	1	1	0	0	0	0	1	1	0	0	0	0
1	2	1	1	0	1	37	2512004	低血糖発作			643230317	大塚糖液５０％ ２０ｍＬ			1	60	0	3	5	1	1	1	1	1	1	1	1	0	0	0	0	1	1	1	1	1	1	1	1	0	0	0	0	1	1	0	0	0	0
2	2	2	0	0	0		8830041	２型糖尿病性昏睡	8841689	２型糖尿病・昏睡合併あり					1	81	1	1	2	1	1	1	1	0	0	1	1	1	1	0	0	1	1	1	1	0	0	0	0	0	0	0	0	1	1	1	1	0	0
1	2	1	1	0	1	41					643230317	大塚糖液５０％ ２０ｍＬ			2	31	0	2	0	1	1	0	0	0	0	1	1	0	0	0	0	1	1	0	0	0	0	1	1	0	0	0	0	1	1	0	0	0	0
2	2	2	0	0	0	95					643230317	大塚糖液５０％ ２０ｍＬ			1	79	1	1	2	1	1	0	0	0	0	1	1	0	0	0	0	1	1	0	0	0	0	1	1	0	0	0	0	1	1	0	0	0	0
2	2	2	0	0	0		8837871	低血糖							1	78	1	2	4	1	0	1	0	0	0	0	0	0	0	0	0	1	0	1	0	0	0	0	0	0	0	0	0	0	0	0	0	0	0
2	2	2	0	0	0	134					620006649	ブドウ糖注５０％ＰＬ「フソー」 ２０ｍＬ			1	70	1	3	8	1	1	0	0	0	0	1	1	0	0	0	0	1	1	0	0	0	0	1	1	0	0	0	0	1	1	0	0	0	0
2	2	2	0	0	0	95	8842161	インスリン自己免疫症候群							1	54	0	3	0	1	0	1	0	0	0	0	0	0	0	0	0	0	0	0	0	0	0	0	0	0	0	0	0	0	0	0	0	0	0
2	2	2	0	0	1	158					620006649	ブドウ糖注５０％ＰＬ「フソー」 ２０ｍＬ			1	81	1	1	3	1	1	0	0	0	0	1	1	0	0	0	0	1	1	0	0	0	0	1	1	0	0	0	0	1	1	0	0	0	0
2	2	2	0	0	0	193					620004173	光糖液２０％ ５００ｍＬ	620006649	ブドウ糖注５０％ＰＬ「フソー」 ２０ｍＬ	1	68	1	1	4	1	1	0	0	0	0	1	1	0	0	0	0	1	1	0	0	0	0	1	1	0	0	0	0	1	1	0	0	0	0
1	2	2	0	0	1		2512004	低血糖発作							1	48	0	3	3	1	1	1	1	0	0	0	0	0	0	0	0	1	1	1	1	0	0	0	0	0	0	0	0	0	0	0	0	0	0
2	2	2	0	0	0	218					620006649	ブドウ糖注５０％ＰＬ「フソー」 ２０ｍＬ			1	59	0	1	2	1	1	0	0	0	0	1	1	0	0	0	0	1	1	0	0	0	0	1	1	0	0	0	0	1	1	0	0	0	0
2	2	2	0	0	0	67					620006649	ブドウ糖注５０％ＰＬ「フソー」 ２０ｍＬ			1	88	1	1	0	1	1	0	0	0	0	1	1	0	0	0	0	1	1	0	0	0	0	1	1	0	0	0	0	1	1	0	0	0	0
2	2	2	0	0	0	95	8842161	インスリン自己免疫症候群							2	53	0	3	0	1	0	1	0	0	0	0	0	0	0	0	0	0	0	0	0	0	0	0	0	0	0	0	0	0	0	0	0	0	0
2	2	2	0	0	1	112	8837871	低血糖							2	31	0	3	2	1	1	1	1	0	0	0	0	0	0	0	0	1	1	1	1	0	0	0	0	0	0	0	0	0	0	0	0	0	0
2	2	2	0	0	1	126					620006649	ブドウ糖注５０％ＰＬ「フソー」 ２０ｍＬ			1	61	0	1	4	1	1	0	0	0	0	1	1	0	0	0	0	1	1	0	0	0	0	1	1	0	0	0	0	1	1	0	0	0	0
2	1	1	1	1	0	24	2512004	低血糖発作			620006649	ブドウ糖注５０％ＰＬ「フソー」 ２０ｍＬ			1	72	1	1	4	1	1	1	1	1	1	1	1	0	0	0	0	1	1	1	1	1	1	1	1	0	0	0	0	1	1	0	0	0	0
2	1	1	1	0	1	74					620006649	ブドウ糖注５０％ＰＬ「フソー」 ２０ｍＬ			1	62	0	1	4	1	1	0	0	0	0	1	1	0	0	0	0	1	1	0	0	0	0	1	1	0	0	0	0	1	1	0	0	0	0
2	2	2	0	0	0	145					620006649	ブドウ糖注５０％ＰＬ「フソー」 ２０ｍＬ			2	84	1	1	4	1	1	0	0	0	0	1	1	0	0	0	0	1	1	0	0	0	0	1	1	0	0	0	0	1	1	0	0	0	0
2	2	2	0	0	0	182	8842161	インスリン自己免疫症候群							1	70	1	3	1	1	0	1	0	0	0	0	0	0	0	0	0	0	0	0	0	0	0	0	0	0	0	0	0	0	0	0	0	0	0
2	2	1	0	0	0	42					620006649	ブドウ糖注５０％ＰＬ「フソー」 ２０ｍＬ			2	88	1	1	3	1	1	0	0	0	0	1	1	0	0	0	0	1	1	0	0	0	0	1	1	0	0	0	0	1	1	0	0	0	0
2	2	2	0	0	0	200	8837871	低血糖							2	72	1	3	1	1	0	1	0	0	0	0	0	0	0	0	0	1	0	1	0	0	0	0	0	0	0	0	0	0	0	0	0	0	0
2	2	2	0	0	1	172	8842161	インスリン自己免疫症候群							1	75	1	3	4	1	0	1	0	0	0	0	0	0	0	0	0	0	0	0	0	0	0	0	0	0	0	0	0	0	0	0	0	0	0
2	2	2	0	0	0	153	8842161	インスリン自己免疫症候群							1	73	1	3	2	1	0	1	0	0	0	0	0	0	0	0	0	0	0	0	0	0	0	0	0	0	0	0	0	0	0	0	0	0	0
1	1	1	1	0	1	46	8837871	低血糖			620006649	ブドウ糖注５０％ＰＬ「フソー」 ２０ｍＬ			1	64	0	1	4	1	1	1	1	1	1	1	1	0	0	0	0	1	1	1	1	1	1	1	1	0	0	0	0	1	1	0	0	0	0
2	2	2	0	0	0	209	8837871	低血糖							2	83	1	3	3	1	0	1	0	0	0	0	0	0	0	0	0	1	0	1	0	0	0	0	0	0	0	0	0	0	0	0	0	0	0
2	2	2	0	0	0	109					620006649	ブドウ糖注５０％ＰＬ「フソー」 ２０ｍＬ			1	61	0	1	10	1	1	0	0	0	0	1	1	0	0	0	0	1	1	0	0	0	0	1	1	0	0	0	0	1	1	0	0	0	0
2	2	2	0	0	0	136					620006649	ブドウ糖注５０％ＰＬ「フソー」 ２０ｍＬ			1	86	1	1	1	1	1	0	0	0	0	1	1	0	0	0	0	1	1	0	0	0	0	1	1	0	0	0	0	1	1	0	0	0	0
2	1	1	1	1	0	47	8837871	低血糖			620006649	ブドウ糖注５０％ＰＬ「フソー」 ２０ｍＬ			1	70	1	1	7	1	1	1	1	1	1	1	1	0	0	0	0	1	1	1	1	1	1	1	1	0	0	0	0	1	1	0	0	0	0
2	1	1	1	0	1		8837871	低血糖			620006649	ブドウ糖注５０％ＰＬ「フソー」 ２０ｍＬ			1	58	0	1	6	1	1	1	1	1	1	1	1	0	0	0	0	1	1	1	1	1	1	1	1	0	0	0	0	1	1	0	0	0	0
1	2	2	0	0	0	65	8837871	低血糖							1	80	1	3	5	1	1	1	1	0	0	0	0	0	0	0	0	1	1	1	1	0	0	0	0	0	0	0	0	0	0	0	0	0	0
2	2	1	0	0	0	61	8837871	低血糖			620006649	ブドウ糖注５０％ＰＬ「フソー」 ２０ｍＬ			2	80	1	1	3	1	1	1	1	1	1	1	1	0	0	0	0	1	1	1	1	1	1	1	1	0	0	0	0	1	1	0	0	0	0
2	2	2	0	0	0	236	8842161	インスリン自己免疫症候群							1	55	0	3	0	1	0	1	0	0	0	0	0	0	0	0	0	0	0	0	0	0	0	0	0	0	0	0	0	0	0	0	0	0	0
1	1	1	1	1	0		2512004	低血糖発作			620006649	ブドウ糖注５０％ＰＬ「フソー」 ２０ｍＬ			1	88	1	1	2	1	1	1	1	1	1	1	1	0	0	0	0	1	1	1	1	1	1	1	1	0	0	0	0	1	1	0	0	0	0
2	2	2	0	0	0	153					620006649	ブドウ糖注５０％ＰＬ「フソー」 ２０ｍＬ			1	77	1	1	2	1	1	0	0	0	0	1	1	0	0	0	0	1	1	0	0	0	0	1	1	0	0	0	0	1	1	0	0	0	0
2	2	2	0	0	0	452					620006649	ブドウ糖注５０％ＰＬ「フソー」 ２０ｍＬ			1	63	0	1	4	1	1	0	0	0	0	1	1	0	0	0	0	1	1	0	0	0	0	1	1	0	0	0	0	1	1	0	0	0	0
2	2	2	0	0	0	226	8842161	インスリン自己免疫症候群							2	76	1	3	5	1	0	1	0	0	0	0	0	0	0	0	0	0	0	0	0	0	0	0	0	0	0	0	0	0	0	0	0	0	0
2	2	1	0	0	1	34	8837871	低血糖			620006649	ブドウ糖注５０％ＰＬ「フソー」 ２０ｍＬ			1	81	1	1	6	1	1	1	1	1	1	1	1	0	0	0	0	1	1	1	1	1	1	1	1	0	0	0	0	1	1	0	0	0	0
2	2	2	0	0	0	553					620006649	ブドウ糖注５０％ＰＬ「フソー」 ２０ｍＬ			2	76	1	1	7	1	1	0	0	0	0	1	1	0	0	0	0	1	1	0	0	0	0	1	1	0	0	0	0	1	1	0	0	0	0
2	2	2	0	0	0	164	8837871	低血糖							1	68	1	3	10	1	0	1	0	0	0	0	0	0	0	0	0	1	0	1	0	0	0	0	0	0	0	0	0	0	0	0	0	0	0
2	1	1	1	0	1	37					620006649	ブドウ糖注５０％ＰＬ「フソー」 ２０ｍＬ			1	54	0	1	3	1	1	0	0	0	0	1	1	0	0	0	0	1	1	0	0	0	0	1	1	0	0	0	0	1	1	0	0	0	0
2	2	2	0	0	0	70	8837871	低血糖			620006649	ブドウ糖注５０％ＰＬ「フソー」 ２０ｍＬ			1	68	1	3	2	1	1	1	1	1	1	1	1	0	0	0	0	1	1	1	1	1	1	1	1	0	0	0	0	1	1	0	0	0	0
2	2	2	0	0	0	218	8842161	インスリン自己免疫症候群							2	42	0	3	0	1	0	1	0	0	0	0	0	0	0	0	0	0	0	0	0	0	0	0	0	0	0	0	0	0	0	0	0	0	0
2	1	2	0	0	0	1319	8830041	２型糖尿病性昏睡							2	78	1	1	1	1	1	1	1	0	0	1	1	1	1	0	0	1	1	1	1	0	0	0	0	0	0	0	0	1	1	1	1	0	0
2	1	1	1	0	1	27	8837871	低血糖			620006649	ブドウ糖注５０％ＰＬ「フソー」 ２０ｍＬ			1	68	1	1	4	1	1	1	1	1	1	1	1	0	0	0	0	1	1	1	1	1	1	1	1	0	0	0	0	1	1	0	0	0	0
1	1	1	1	0	1	32	2512004	低血糖発作			620006649	ブドウ糖注５０％ＰＬ「フソー」 ２０ｍＬ			2	100	1	3	1	1	1	1	1	1	1	1	1	0	0	0	0	1	1	1	1	1	1	1	1	0	0	0	0	1	1	0	0	0	0
2	2	2	0	0	1	66					620006649	ブドウ糖注５０％ＰＬ「フソー」 ２０ｍＬ			1	88	1	3	8	1	1	0	0	0	0	1	1	0	0	0	0	1	1	0	0	0	0	1	1	0	0	0	0	1	1	0	0	0	0
2	2	2	0	0	1	61					620006649	ブドウ糖注５０％ＰＬ「フソー」 ２０ｍＬ			2	80	1	3	2	1	1	0	0	0	0	1	1	0	0	0	0	1	1	0	0	0	0	1	1	0	0	0	0	1	1	0	0	0	0
2	2	2	0	0	0	505	2502006	糖尿病性昏睡	8830041	２型糖尿病性昏睡					2	83	1	1	5	1	1	1	1	0	0	1	1	1	1	0	0	1	1	1	1	0	0	0	0	0	0	0	0	1	1	1	1	0	0
2	2	2	0	0	0	371	2502006	糖尿病性昏睡			620006647	ブドウ糖注２０％ＰＬ「フソー」 ２０ｍＬ			1	72	1	1	0	1	1	1	1	1	1	1	1	1	1	1	1	1	1	1	1	1	1	1	1	0	0	0	0	1	1	0	0	0	0
2	2	2	0	0	0	135					620006649	ブドウ糖注５０％ＰＬ「フソー」 ２０ｍＬ			1	45	0	1	8	1	1	0	0	0	0	1	1	0	0	0	0	1	1	0	0	0	0	1	1	0	0	0	0	1	1	0	0	0	0
2	2	2	0	0	0	131	8842161	インスリン自己免疫症候群							1	71	1	3	2	1	0	1	0	0	0	0	0	0	0	0	0	0	0	0	0	0	0	0	0	0	0	0	0	0	0	0	0	0	0
2	2	2	0	1	0	136	2512004	低血糖発作							2	87	1	3	1	1	0	1	0	0	0	0	0	0	0	0	0	1	0	1	0	0	0	0	0	0	0	0	0	0	0	0	0	0	0
2	2	2	0	1	0	121					620006649	ブドウ糖注５０％ＰＬ「フソー」 ２０ｍＬ			2	63	0	1	5	1	1	0	0	0	0	1	1	0	0	0	0	1	1	0	0	0	0	1	1	0	0	0	0	1	1	0	0	0	0
2	2	2	0	0	1	195	8842161	インスリン自己免疫症候群							2	66	1	3	6	1	0	1	0	0	0	0	0	0	0	0	0	0	0	0	0	0	0	0	0	0	0	0	0	0	0	0	0	0	0
2	2	2	0	0	0	59	8837871	低血糖							1	68	1	3	4	1	1	1	1	0	0	0	0	0	0	0	0	1	1	1	1	0	0	0	0	0	0	0	0	0	0	0	0	0	0
1	1	1	1	0	1	47	2510003	低血糖昏睡							2	90	1	3	4	1	1	1	1	0	0	0	0	0	0	0	0	0	0	0	0	0	0	0	0	0	0	0	0	0	0	0	0	0	0
1	2	2	0	1	0	148	8842161	インスリン自己免疫症候群							1	44	0	3	2	1	1	1	1	0	0	0	0	0	0	0	0	0	0	0	0	0	0	0	0	0	0	0	0	0	0	0	0	0	0
2	2	2	0	0	0	47					620006649	ブドウ糖注５０％ＰＬ「フソー」 ２０ｍＬ			1	84	1	1	4	1	1	0	0	0	0	1	1	0	0	0	0	1	1	0	0	0	0	1	1	0	0	0	0	1	1	0	0	0	0
2	2	2	0	0	0	204	8842161	インスリン自己免疫症候群							2	66	1	3	3	1	0	1	0	0	0	0	0	0	0	0	0	0	0	0	0	0	0	0	0	0	0	0	0	0	0	0	0	0	0
2	2	2	0	0	0	226	8842161	インスリン自己免疫症候群							1	60	0	3	2	1	0	1	0	0	0	0	0	0	0	0	0	0	0	0	0	0	0	0	0	0	0	0	0	0	0	0	0	0	0
2	1	1	1	0	1	32					620006649	ブドウ糖注５０％ＰＬ「フソー」 ２０ｍＬ			1	86	1	1	8	1	1	0	0	0	0	1	1	0	0	0	0	1	1	0	0	0	0	1	1	0	0	0	0	1	1	0	0	0	0
2	2	2	0	0	1	69					620006649	ブドウ糖注５０％ＰＬ「フソー」 ２０ｍＬ			1	73	1	1	1	1	1	0	0	0	0	1	1	0	0	0	0	1	1	0	0	0	0	1	1	0	0	0	0	1	1	0	0	0	0
2	1	1	1	0	0	56					620006649	ブドウ糖注５０％ＰＬ「フソー」 ２０ｍＬ			2	76	1	1	2	1	1	0	0	0	0	1	1	0	0	0	0	1	1	0	0	0	0	1	1	0	0	0	0	1	1	0	0	0	0
2	2	2	0	0	0	128	8842161	インスリン自己免疫症候群							2	65	1	3	0	1	0	1	0	0	0	0	0	0	0	0	0	0	0	0	0	0	0	0	0	0	0	0	0	0	0	0	0	0	0
1	2	2	0	0	0	64	8842161	インスリン自己免疫症候群							2	73	1	3	0	1	1	1	1	0	0	0	0	0	0	0	0	0	0	0	0	0	0	0	0	0	0	0	0	0	0	0	0	0	0
2	2	2	0	0	0	183					620006649	ブドウ糖注５０％ＰＬ「フソー」 ２０ｍＬ			1	79	1	1	4	1	1	0	0	0	0	1	1	0	0	0	0	1	1	0	0	0	0	1	1	0	0	0	0	1	1	0	0	0	0
2	2	2	0	0	0	195	8837871	低血糖							1	58	0	3	4	1	0	1	0	0	0	0	0	0	0	0	0	1	0	1	0	0	0	0	0	0	0	0	0	0	0	0	0	0	0
2	2	2	0	0	0	119	8842161	インスリン自己免疫症候群							1	62	0	3	0	1	0	1	0	0	0	0	0	0	0	0	0	0	0	0	0	0	0	0	0	0	0	0	0	0	0	0	0	0	0
2	2	2	0	0	0	160					620006649	ブドウ糖注５０％ＰＬ「フソー」 ２０ｍＬ			1	93	1	1	2	1	1	0	0	0	0	1	1	0	0	0	0	1	1	0	0	0	0	1	1	0	0	0	0	1	1	0	0	0	0
2	2	2	0	0	0	103	8842161	インスリン自己免疫症候群							2	59	0	3	0	1	1	1	1	0	0	0	0	0	0	0	0	0	0	0	0	0	0	0	0	0	0	0	0	0	0	0	0	0	0
2	2	2	0	0	0	445	8842161	インスリン自己免疫症候群							2	53	0	3	0	1	0	1	0	0	0	0	0	0	0	0	0	0	0	0	0	0	0	0	0	0	0	0	0	0	0	0	0	0	0
2	2	2	0	0	0	263	8842161	インスリン自己免疫症候群							2	50	0	3	0	1	0	1	0	0	0	0	0	0	0	0	0	0	0	0	0	0	0	0	0	0	0	0	0	0	0	0	0	0	0
1	1	1	1	0	1	23	8845094	２型糖尿病性低血糖性昏睡			620006649	ブドウ糖注５０％ＰＬ「フソー」 ２０ｍＬ			1	69	1	1	2	1	1	1	1	1	1	1	1	1	1	1	1	1	1	1	1	1	1	1	1	0	0	0	0	1	1	1	1	1	1
2	2	2	0	0	1	85					620006649	ブドウ糖注５０％ＰＬ「フソー」 ２０ｍＬ			2	40	0	1	4	1	1	0	0	0	0	1	1	0	0	0	0	1	1	0	0	0	0	1	1	0	0	0	0	1	1	0	0	0	0
2	2	2	0	0	0	134	8842161	インスリン自己免疫症候群							1	70	1	3	3	1	0	1	0	0	0	0	0	0	0	0	0	0	0	0	0	0	0	0	0	0	0	0	0	0	0	0	0	0	0
2	2	2	0	1	0	156	8842161	インスリン自己免疫症候群							1	70	1	3	0	1	0	1	0	0	0	0	0	0	0	0	0	0	0	0	0	0	0	0	0	0	0	0	0	0	0	0	0	0	0
2	2	2	0	0	1	142					620006649	ブドウ糖注５０％ＰＬ「フソー」 ２０ｍＬ			1	81	1	1	8	1	1	0	0	0	0	1	1	0	0	0	0	1	1	0	0	0	0	1	1	0	0	0	0	1	1	0	0	0	0
2	1	2	0	0	1	270	2512004	低血糖発作							2	74	1	3	4	1	0	1	0	0	0	0	0	0	0	0	0	1	0	1	0	0	0	0	0	0	0	0	0	0	0	0	0	0	0
1	2	2	0	0	0		2512004	低血糖発作							2	81	1	3	6	1	1	1	1	0	0	0	0	0	0	0	0	1	1	1	1	0	0	0	0	0	0	0	0	0	0	0	0	0	0
2	2	2	0	0	0						643230048	ブドウ糖注射液 ５０％２０ｍＬ			1	83	1	3	11	1	1	0	0	0	0	1	1	0	0	0	0	1	1	0	0	0	0	1	1	0	0	0	0	1	1	0	0	0	0
2	2	2	0	0	0						643230048	ブドウ糖注射液 ５０％２０ｍＬ			1	65	1	3	6	1	1	0	0	0	0	1	1	0	0	0	0	1	1	0	0	0	0	1	1	0	0	0	0	1	1	0	0	0	0
2	2	2	0	0	0						643230048	ブドウ糖注射液 ５０％２０ｍＬ			1	66	1	3	5	1	1	0	0	0	0	1	1	0	0	0	0	1	1	0	0	0	0	1	1	0	0	0	0	1	1	0	0	0	0
2	1	1	1	0	1	47	8837871	低血糖			643230298	大塚糖液２０％ ２０ｍＬ			1	60	0	3	4	1	1	1	1	1	1	1	1	0	0	0	0	1	1	1	1	1	1	1	1	0	0	0	0	1	1	0	0	0	0
1	1	1	1	0	1	33	2510003	低血糖昏睡							2	91	1	1	0	1	1	1	1	0	0	0	0	0	0	0	0	0	0	0	0	0	0	0	0	0	0	0	0	0	0	0	0	0	0
1	2	1	1	0	1	47					643230048	ブドウ糖注射液 ５０％２０ｍＬ			1	66	1	1	8	1	1	0	0	0	0	1	1	0	0	0	0	1	1	0	0	0	0	1	1	0	0	0	0	1	1	0	0	0	0
2	2	1	0	0	1	50	8837871	低血糖			643230298	大塚糖液２０％ ２０ｍＬ			1	46	0	3	5	1	1	1	1	1	1	1	1	0	0	0	0	1	1	1	1	1	1	1	1	0	0	0	0	1	1	0	0	0	0
1	1	1	1	0	1	23	8837871	低血糖							2	71	1	3	5	1	1	1	1	0	0	0	0	0	0	0	0	1	1	1	1	0	0	0	0	0	0	0	0	0	0	0	0	0	0
2	1	1	1	0	1	60					643230298	大塚糖液２０％ ２０ｍＬ			2	91	1	1	2	1	1	0	0	0	0	1	1	0	0	0	0	1	1	0	0	0	0	1	1	0	0	0	0	1	1	0	0	0	0
2	2	2	0	0	1	122					643230048	ブドウ糖注射液 ５０％２０ｍＬ			2	74	1	1	1	1	1	0	0	0	0	1	1	0	0	0	0	1	1	0	0	0	0	1	1	0	0	0	0	1	1	0	0	0	0
1	1	1	1	0	1	36	2510003	低血糖昏睡			643230048	ブドウ糖注射液 ５０％２０ｍＬ	643230298	大塚糖液２０％ ２０ｍＬ	1	84	1	1	1	1	1	1	1	1	1	1	1	0	0	0	0	1	1	0	0	0	0	1	1	0	0	0	0	1	1	0	0	0	0
1	1	1	1	0	0	52	8837871	低血糖			643230298	大塚糖液２０％ ２０ｍＬ			1	81	1	3	4	1	1	1	1	1	1	1	1	0	0	0	0	1	1	1	1	1	1	1	1	0	0	0	0	1	1	0	0	0	0
2	2	2	0	0	0	234					643230048	ブドウ糖注射液 ５０％２０ｍＬ			2	89	1	3	6	1	1	0	0	0	0	1	1	0	0	0	0	1	1	0	0	0	0	1	1	0	0	0	0	1	1	0	0	0	0
2	1	1	1	0	0	51					643230048	ブドウ糖注射液 ５０％２０ｍＬ	643230298	大塚糖液２０％ ２０ｍＬ	1	70	1	1	6	1	1	0	0	0	0	1	1	0	0	0	0	1	1	0	0	0	0	1	1	0	0	0	0	1	1	0	0	0	0
2	2	1	0	0	1	62					643230298	大塚糖液２０％ ２０ｍＬ			1	77	1	1	1	1	1	0	0	0	0	1	1	0	0	0	0	1	1	0	0	0	0	1	1	0	0	0	0	1	1	0	0	0	0
2	2	1	0	0	0	59					643230048	ブドウ糖注射液 ５０％２０ｍＬ	643230298	大塚糖液２０％ ２０ｍＬ	1	70	1	1	10	1	1	0	0	0	0	1	1	0	0	0	0	1	1	0	0	0	0	1	1	0	0	0	0	1	1	0	0	0	0
2	1	1	1	0	1	57					643230048	ブドウ糖注射液 ５０％２０ｍＬ	643230298	大塚糖液２０％ ２０ｍＬ	1	91	1	1	8	1	1	0	0	0	0	1	1	0	0	0	0	1	1	0	0	0	0	1	1	0	0	0	0	1	1	0	0	0	0
2	2	2	0	0	1	133					643230048	ブドウ糖注射液 ５０％２０ｍＬ			1	78	1	1	3	1	1	0	0	0	0	1	1	0	0	0	0	1	1	0	0	0	0	1	1	0	0	0	0	1	1	0	0	0	0
2	2	1	0	0	1	69					643230298	大塚糖液２０％ ２０ｍＬ			1	66	1	1	3	1	1	0	0	0	0	1	1	0	0	0	0	1	1	0	0	0	0	1	1	0	0	0	0	1	1	0	0	0	0
2	2	2	0	0	1	75					643230048	ブドウ糖注射液 ５０％２０ｍＬ			2	73	1	3	1	1	1	0	0	0	0	1	1	0	0	0	0	1	1	0	0	0	0	1	1	0	0	0	0	1	1	0	0	0	0
2	2	2	0	0	0	290					643230048	ブドウ糖注射液 ５０％２０ｍＬ			2	82	1	1	2	1	1	0	0	0	0	1	1	0	0	0	0	1	1	0	0	0	0	1	1	0	0	0	0	1	1	0	0	0	0
2	2	2	0	0	0		8837871	低血糖							1	69	1	3	12	1	1	1	1	0	0	0	0	0	0	0	0	1	1	1	1	0	0	0	0	0	0	0	0	0	0	0	0	0	0
2	2	2	0	1	0	232	8837871	低血糖							2	80	1	3	3	1	1	1	1	0	0	0	0	0	0	0	0	1	1	1	1	0	0	0	0	0	0	0	0	0	0	0	0	0	0
2	2	2	0	0	1	109					643230048	ブドウ糖注射液 ５０％２０ｍＬ			1	54	0	1	5	1	1	0	0	0	0	1	1	0	0	0	0	1	1	0	0	0	0	1	1	0	0	0	0	1	1	0	0	0	0
2	2	2	0	0	0	69					643230048	ブドウ糖注射液 ５０％２０ｍＬ			2	77	1	1	1	1	1	0	0	0	0	1	1	0	0	0	0	1	1	0	0	0	0	1	1	0	0	0	0	1	1	0	0	0	0
2	1	1	1	1	0	23					643230298	大塚糖液２０％ ２０ｍＬ			1	85	1	1	2	1	1	0	0	0	0	1	1	0	0	0	0	1	1	0	0	0	0	1	1	0	0	0	0	1	1	0	0	0	0
2	1	1	1	0	1	36					643230048	ブドウ糖注射液 ５０％２０ｍＬ	643230298	大塚糖液２０％ ２０ｍＬ	2	51	0	1	2	1	1	0	0	0	0	1	1	0	0	0	0	1	1	0	0	0	0	1	1	0	0	0	0	1	1	0	0	0	0
2	1	1	1	0	0	42					643230048	ブドウ糖注射液 ５０％２０ｍＬ			1	86	1	1	5	1	1	0	0	0	0	1	1	0	0	0	0	1	1	0	0	0	0	1	1	0	0	0	0	1	1	0	0	0	0
2	2	2	0	0	1	86					643230048	ブドウ糖注射液 ５０％２０ｍＬ			2	92	1	1	2	1	1	0	0	0	0	1	1	0	0	0	0	1	1	0	0	0	0	1	1	0	0	0	0	1	1	0	0	0	0
2	2	2	0	0	0	122					643230298	大塚糖液２０％ ２０ｍＬ			1	70	1	1	6	1	1	0	0	0	0	1	1	0	0	0	0	1	1	0	0	0	0	1	1	0	0	0	0	1	1	0	0	0	0
2	2	2	0	0	0	263					643230048	ブドウ糖注射液 ５０％２０ｍＬ			1	51	0	1	1	1	1	0	0	0	0	1	1	0	0	0	0	1	1	0	0	0	0	1	1	0	0	0	0	1	1	0	0	0	0
2	2	1	0	0	0	54					643230298	大塚糖液２０％ ２０ｍＬ			2	65	1	1	3	1	1	0	0	0	0	1	1	0	0	0	0	1	1	0	0	0	0	1	1	0	0	0	0	1	1	0	0	0	0
2	1	1	1	0	1	65	8837871	低血糖							2	72	1	1	8	1	1	1	1	0	0	0	0	0	0	0	0	1	1	1	1	0	0	0	0	0	0	0	0	0	0	0	0	0	0
2	2	2	0	1	0	139	8837871	低血糖							2	60	0	3	2	1	0	1	0	0	0	0	0	0	0	0	0	1	0	1	0	0	0	0	0	0	0	0	0	0	0	0	0	0	0
2	2	2	0	0	1		8837871	低血糖							1	59	0	3	2	1	1	1	1	0	0	0	0	0	0	0	0	1	1	1	1	0	0	0	0	0	0	0	0	0	0	0	0	0	0
2	2	2	0	0	1	82	2512004	低血糖発作							1	43	0	3	7	1	1	1	1	0	0	0	0	0	0	0	0	1	1	1	1	0	0	0	0	0	0	0	0	0	0	0	0	0	0
2	2	1	0	0	0	80					643230298	大塚糖液２０％ ２０ｍＬ			2	80	1	1	1	1	1	0	0	0	0	1	1	0	0	0	0	1	1	0	0	0	0	1	1	0	0	0	0	1	1	0	0	0	0
2	2	1	0	0	1	38	2512004	低血糖発作							1	54	0	3	4	1	1	1	1	0	0	0	0	0	0	0	0	1	1	1	1	0	0	0	0	0	0	0	0	0	0	0	0	0	0
2	1	1	1	0	0	33					643230048	ブドウ糖注射液 ５０％２０ｍＬ	643230298	大塚糖液２０％ ２０ｍＬ	1	87	1	1	2	1	1	0	0	0	0	1	1	0	0	0	0	1	1	0	0	0	0	1	1	0	0	0	0	1	1	0	0	0	0
2	1	1	1	0	1	38	8837871	低血糖			643230298	大塚糖液２０％ ２０ｍＬ			1	78	1	3	7	1	1	1	0	1	0	1	1	0	0	0	0	1	1	1	0	1	0	1	1	0	0	0	0	1	1	0	0	0	0
2	2	2	0	0	1	297	8842161	インスリン自己免疫症候群							1	62	0	3	4	1	0	1	0	0	0	0	0	0	0	0	0	0	0	0	0	0	0	0	0	0	0	0	0	0	0	0	0	0	0
2	2	2	0	0	1	223					620006649	ブドウ糖注５０％ＰＬ「フソー」 ２０ｍＬ			1	83	1	1	7	1	1	0	0	0	0	1	1	0	0	0	0	1	1	0	0	0	0	1	1	0	0	0	0	1	1	0	0	0	0
2	2	2	0	0	0	176	8842161	インスリン自己免疫症候群							1	23	0	3	2	1	0	1	0	0	0	0	0	0	0	0	0	0	0	0	0	0	0	0	0	0	0	0	0	0	0	0	0	0	0
1	2	2	0	0	0						620006649	ブドウ糖注５０％ＰＬ「フソー」 ２０ｍＬ			2	69	1	1	7	1	1	0	0	0	0	1	1	0	0	0	0	1	1	0	0	0	0	1	1	0	0	0	0	1	1	0	0	0	0
2	1	1	1	0	0		2512004	低血糖発作			620006649	ブドウ糖注５０％ＰＬ「フソー」 ２０ｍＬ			1	77	1	1	3	1	1	1	1	1	1	1	1	0	0	0	0	1	1	1	1	1	1	1	1	0	0	0	0	1	1	0	0	0	0
2	2	2	0	0	1	858					620006649	ブドウ糖注５０％ＰＬ「フソー」 ２０ｍＬ			1	89	1	1	7	1	1	0	0	0	0	1	1	0	0	0	0	1	1	0	0	0	0	1	1	0	0	0	0	1	1	0	0	0	0
2	1	2	0	0	1	68	2512004	低血糖発作							2	55	0	3	0	1	1	1	1	0	0	0	0	0	0	0	0	1	1	1	1	0	0	0	0	0	0	0	0	0	0	0	0	0	0
2	2	2	0	0	0	82					643230048	ブドウ糖注射液 ５０％２０ｍＬ			2	91	1	1	0	1	1	0	0	0	0	1	1	0	0	0	0	1	1	0	0	0	0	1	1	0	0	0	0	1	1	0	0	0	0
2	1	1	1	0	1	55					643230298	大塚糖液２０％ ２０ｍＬ			2	87	1	1	3	1	1	0	0	0	0	1	1	0	0	0	0	1	1	0	0	0	0	1	1	0	0	0	0	1	1	0	0	0	0
2	2	2	0	0	0						643230048	ブドウ糖注射液 ５０％２０ｍＬ			2	67	1	3	5	1	1	0	0	0	0	1	1	0	0	0	0	1	1	0	0	0	0	1	1	0	0	0	0	1	1	0	0	0	0
2	1	1	1	0	0	40	8837871	低血糖			643230048	ブドウ糖注射液 ５０％２０ｍＬ			2	70	1	3	3	1	1	1	1	1	1	1	1	0	0	0	0	1	1	1	1	1	1	1	1	0	0	0	0	1	1	0	0	0	0
1	1	1	1	0	1		8837871	低血糖							2	77	1	3	2	1	1	1	1	0	0	0	0	0	0	0	0	1	1	1	1	0	0	0	0	0	0	0	0	0	0	0	0	0	0
2	1	1	1	0	0	40	8837871	低血糖			643230048	ブドウ糖注射液 ５０％２０ｍＬ			1	70	1	3	0	1	1	1	1	1	1	1	1	0	0	0	0	1	1	1	1	1	1	1	1	0	0	0	0	1	1	0	0	0	0
2	2	1	0	0	1	49	8837871	低血糖			643230048	ブドウ糖注射液 ５０％２０ｍＬ			1	41	0	1	9	1	1	1	1	1	1	1	1	0	0	0	0	1	1	1	1	1	1	1	1	0	0	0	0	1	1	0	0	0	0
2	2	2	0	0	1						643230048	ブドウ糖注射液 ５０％２０ｍＬ			1	72	1	1	1	1	1	0	0	0	0	1	1	0	0	0	0	1	1	0	0	0	0	1	1	0	0	0	0	1	1	0	0	0	0
2	2	1	0	0	0	29					643230048	ブドウ糖注射液 ５０％２０ｍＬ	643230298	大塚糖液２０％ ２０ｍＬ	1	72	1	1	4	1	1	0	0	0	0	1	1	0	0	0	0	1	1	0	0	0	0	1	1	0	0	0	0	1	1	0	0	0	0
2	2	1	0	0	1	54					643230298	大塚糖液２０％ ２０ｍＬ			1	43	0	1	2	1	1	0	0	0	0	1	1	0	0	0	0	1	1	0	0	0	0	1	1	0	0	0	0	1	1	0	0	0	0
2	2	2	0	0	1	100					643230048	ブドウ糖注射液 ５０％２０ｍＬ			1	84	1	1	3	1	1	0	0	0	0	1	1	0	0	0	0	1	1	0	0	0	0	1	1	0	0	0	0	1	1	0	0	0	0
2	1	1	1	0	1	31	2512004	低血糖発作							1	22	0	3	2	1	1	1	1	0	0	0	0	0	0	0	0	1	1	1	1	0	0	0	0	0	0	0	0	0	0	0	0	0	0
2	1	1	1	0	1	20	8837871	低血糖							1	53	0	3	0	1	1	1	1	0	0	0	0	0	0	0	0	1	1	1	1	0	0	0	0	0	0	0	0	0	0	0	0	0	0
1	2	1	1	0	1	66	2512004	低血糖発作							2	67	1	3	6	1	1	1	1	0	0	0	0	0	0	0	0	1	1	1	1	0	0	0	0	0	0	0	0	0	0	0	0	0	0
2	1	1	1	1	0	35					643230298	大塚糖液２０％ ２０ｍＬ			1	86	1	1	1	1	1	0	0	0	0	1	1	0	0	0	0	1	1	0	0	0	0	1	1	0	0	0	0	1	1	0	0	0	0
2	2	2	0	0	0	162					643230298	大塚糖液２０％ ２０ｍＬ			1	81	1	1	1	1	1	0	0	0	0	1	1	0	0	0	0	1	1	0	0	0	0	1	1	0	0	0	0	1	1	0	0	0	0
1	1	1	1	0	1	48	8837871	低血糖			643230048	ブドウ糖注射液 ５０％２０ｍＬ			1	78	1	1	1	1	1	1	1	1	1	1	1	0	0	0	0	1	1	1	1	1	1	1	1	0	0	0	0	1	1	0	0	0	0
2	2	2	0	0	0		8837871	低血糖							2	55	0	3	0	1	0	1	0	0	0	0	0	0	0	0	0	1	0	1	0	0	0	0	0	0	0	0	0	0	0	0	0	0	0
2	1	1	1	0	1	38					643230298	大塚糖液２０％ ２０ｍＬ			1	66	1	1	2	1	1	0	0	0	0	1	1	0	0	0	0	1	1	0	0	0	0	1	1	0	0	0	0	1	1	0	0	0	0
1	2	2	0	0	0	122	8837871	低血糖							2	47	0	3	0	1	0	1	0	0	0	0	0	0	0	0	0	1	0	1	0	0	0	0	0	0	0	0	0	0	0	0	0	0	0
2	1	1	1	0	0	51					643230048	ブドウ糖注射液 ５０％２０ｍＬ			2	74	1	1	7	1	1	0	0	0	0	1	1	0	0	0	0	1	1	0	0	0	0	1	1	0	0	0	0	1	1	0	0	0	0
2	2	2	0	0	1	68	8837871	低血糖							1	80	1	3	3	1	1	1	1	0	0	0	0	0	0	0	0	1	1	1	1	0	0	0	0	0	0	0	0	0	0	0	0	0	0
2	2	1	0	1	0	62					643230048	ブドウ糖注射液 ５０％２０ｍＬ			1	95	1	1	2	1	1	0	0	0	0	1	1	0	0	0	0	1	1	0	0	0	0	1	1	0	0	0	0	1	1	0	0	0	0
2	2	1	0	0	0	139					643230298	大塚糖液２０％ ２０ｍＬ			1	78	1	1	4	1	1	0	0	0	0	1	1	0	0	0	0	1	1	0	0	0	0	1	1	0	0	0	0	1	1	0	0	0	0
1	2	2	0	0	1	102	8837871	低血糖							1	55	0	3	1	1	0	1	0	0	0	0	0	0	0	0	0	1	0	1	0	0	0	0	0	0	0	0	0	0	0	0	0	0	0
2	2	2	0	0	0	190					643230048	ブドウ糖注射液 ５０％２０ｍＬ			1	58	0	1	2	1	1	0	0	0	0	1	1	0	0	0	0	1	1	0	0	0	0	1	1	0	0	0	0	1	1	0	0	0	0
2	2	2	0	0	0	220					643230048	ブドウ糖注射液 ５０％２０ｍＬ			2	80	1	1	3	1	1	0	0	0	0	1	1	0	0	0	0	1	1	0	0	0	0	1	1	0	0	0	0	1	1	0	0	0	0
1	1	1	1	0	1	21	2512004	低血糖発作			643230048	ブドウ糖注射液 ５０％２０ｍＬ	643230298	大塚糖液２０％ ２０ｍＬ	2	39	0	1	2	1	1	1	1	1	1	1	1	0	0	0	0	1	1	1	1	1	1	1	1	0	0	0	0	1	1	0	0	0	0
1	1	1	1	0	0	68	2512004	低血糖発作							1	37	0	3	0	1	1	1	1	0	0	0	0	0	0	0	0	1	1	1	1	0	0	0	0	0	0	0	0	0	0	0	0	0	0
2	1	1	1	1	0	42	8837871	低血糖			643230048	ブドウ糖注射液 ５０％２０ｍＬ	643230298	大塚糖液２０％ ２０ｍＬ	1	84	1	1	1	1	1	1	1	1	1	1	1	0	0	0	0	1	1	1	1	1	1	1	1	0	0	0	0	1	1	0	0	0	0
2	2	2	0	1	0	286	2512004	低血糖発作							2	95	1	3	0	1	1	1	1	0	0	0	0	0	0	0	0	1	1	1	1	0	0	0	0	0	0	0	0	0	0	0	0	0	0
2	2	2	0	0	1	264	8837871	低血糖							1	52	0	3	0	1	0	1	0	0	0	0	0	0	0	0	0	1	0	1	0	0	0	0	0	0	0	0	0	0	0	0	0	0	0
2	2	2	0	0	1	110	8837871	低血糖							2	60	0	1	1	1	1	1	1	0	0	0	0	0	0	0	0	1	1	1	1	0	0	0	0	0	0	0	0	0	0	0	0	0	0
2	2	2	0	1	0		2512004	低血糖発作							1	76	1	3	2	1	1	1	1	0	0	0	0	0	0	0	0	1	1	1	1	0	0	0	0	0	0	0	0	0	0	0	0	0	0
2	2	1	0	0	0	72					643230048	ブドウ糖注射液 ５０％２０ｍＬ			2	70	1	1	6	1	1	0	0	0	0	1	1	0	0	0	0	1	1	0	0	0	0	1	1	0	0	0	0	1	1	0	0	0	0
2	2	2	0	0	0	177					643230298	大塚糖液２０％ ２０ｍＬ			2	96	1	1	1	1	1	0	0	0	0	1	1	0	0	0	0	1	1	0	0	0	0	1	1	0	0	0	0	1	1	0	0	0	0
1	1	1	1	1	0	28	2512004	低血糖発作							1	82	1	1	3	1	1	1	1	0	0	0	0	0	0	0	0	1	1	1	1	0	0	0	0	0	0	0	0	0	0	0	0	0	0
1	2	2	0	0	1	157	8837871	低血糖							1	60	0	3	2	1	1	1	1	0	0	0	0	0	0	0	0	1	1	1	1	0	0	0	0	0	0	0	0	0	0	0	0	0	0
2	2	2	0	0	0	171	8837871	低血糖							1	71	1	3	0	1	0	1	0	0	0	0	0	0	0	0	0	1	0	1	0	0	0	0	0	0	0	0	0	0	0	0	0	0	0
2	1	1	1	0	0	13	8837871	低血糖			643230048	ブドウ糖注射液 ５０％２０ｍＬ			2	72	1	1	5	1	1	1	1	1	1	1	1	0	0	0	0	1	1	1	1	1	1	1	1	0	0	0	0	1	1	0	0	0	0
2	1	1	1	0	0	160	2512004	低血糖発作							2	80	1	3	5	1	0	1	0	0	0	0	0	0	0	0	0	1	0	1	0	0	0	0	0	0	0	0	0	0	0	0	0	0	0
2	1	1	1	1	0	32	2512004	低血糖発作			643230048	ブドウ糖注射液 ５０％２０ｍＬ			1	63	0	3	2	1	1	1	1	1	1	1	1	0	0	0	0	1	1	1	1	1	1	1	1	0	0	0	0	1	1	0	0	0	0
2	2	2	0	0	0	125					643230048	ブドウ糖注射液 ５０％２０ｍＬ			1	85	1	1	4	1	1	0	0	0	0	1	1	0	0	0	0	1	1	0	0	0	0	1	1	0	0	0	0	1	1	0	0	0	0
2	2	2	0	1	0	263	8837871	低血糖							2	83	1	3	4	1	0	1	0	0	0	0	0	0	0	0	0	1	0	1	0	0	0	0	0	0	0	0	0	0	0	0	0	0	0
1	1	1	1	1	0	34	8837871	低血糖							1	68	1	3	2	1	1	1	1	0	0	0	0	0	0	0	0	1	1	1	1	0	0	0	0	0	0	0	0	0	0	0	0	0	0
2	1	1	1	0	0	40					643230048	ブドウ糖注射液 ５０％２０ｍＬ	643230298	大塚糖液２０％ ２０ｍＬ	1	67	1	1	2	1	1	0	0	0	0	1	1	0	0	0	0	1	1	0	0	0	0	1	1	0	0	0	0	1	1	0	0	0	0
2	2	1	0	0	0	40					643230298	大塚糖液２０％ ２０ｍＬ			1	77	1	1	5	1	1	0	0	0	0	1	1	0	0	0	0	1	1	0	0	0	0	1	1	0	0	0	0	1	1	0	0	0	0
2	2	2	0	0	0	105					643230298	大塚糖液２０％ ２０ｍＬ			2	83	1	3	0	1	1	0	0	0	0	1	1	0	0	0	0	1	1	0	0	0	0	1	1	0	0	0	0	1	1	0	0	0	0
2	2	2	0	0	0	167	8837871	低血糖							2	71	1	3	3	1	0	1	0	0	0	0	0	0	0	0	0	1	0	1	0	0	0	0	0	0	0	0	0	0	0	0	0	0	0
2	1	1	1	0	1	36	8837871	低血糖							2	77	1	3	0	1	1	1	1	0	0	0	0	0	0	0	0	1	1	1	1	0	0	0	0	0	0	0	0	0	0	0	0	0	0
2	2	2	0	0	1	324	8842161	インスリン自己免疫症候群							2	86	1	3	1	1	1	1	1	0	0	0	0	0	0	0	0	0	0	0	0	0	0	0	0	0	0	0	0	0	0	0	0	0	0
2	2	2	0	0	0						643230298	大塚糖液２０％ ２０ｍＬ			1	68	1	1	3	1	1	0	0	0	0	1	1	0	0	0	0	1	1	0	0	0	0	1	1	0	0	0	0	1	1	0	0	0	0
2	2	2	0	0	1	431					643230298	大塚糖液２０％ ２０ｍＬ			2	89	1	1	2	1	1	0	0	0	0	1	1	0	0	0	0	1	1	0	0	0	0	1	1	0	0	0	0	1	1	0	0	0	0
2	2	2	0	0	0		8837871	低血糖			643230048	ブドウ糖注射液 ５０％２０ｍＬ			1	73	1	3	4	1	1	1	1	1	1	1	1	0	0	0	0	1	1	1	1	1	1	1	1	0	0	0	0	1	1	0	0	0	0
2	1	1	1	0	1	30	2510003	低血糖昏睡			643230048	ブドウ糖注射液 ５０％２０ｍＬ	643230298	大塚糖液２０％ ２０ｍＬ	1	85	1	3	6	1	1	1	1	1	1	1	1	0	0	0	0	1	1	0	0	0	0	1	1	0	0	0	0	1	1	0	0	0	0
1	1	1	1	0	1	29	8845065	１型糖尿病性低血糖性昏睡			643230048	ブドウ糖注射液 ５０％２０ｍＬ	643230298	大塚糖液２０％ ２０ｍＬ	2	66	1	1	1	1	1	1	1	1	1	1	1	1	1	1	1	1	1	1	1	1	1	1	1	1	1	1	1	1	1	0	0	0	0
2	2	2	0	0	0	533					643230048	ブドウ糖注射液 ５０％２０ｍＬ			1	94	1	1	1	1	1	0	0	0	0	1	1	0	0	0	0	1	1	0	0	0	0	1	1	0	0	0	0	1	1	0	0	0	0
2	1	1	1	0	0	37					643230048	ブドウ糖注射液 ５０％２０ｍＬ			1	82	1	1	1	1	1	0	0	0	0	1	1	0	0	0	0	1	1	0	0	0	0	1	1	0	0	0	0	1	1	0	0	0	0
2	1	2	0	0	1	144	2512004	低血糖発作							1	66	1	3	0	1	0	1	0	0	0	0	0	0	0	0	0	1	0	1	0	0	0	0	0	0	0	0	0	0	0	0	0	0	0
[truncated: 31 more columns]

## Sheet: definitions
Column name	Explanation	Data type (digit)	Data	Note
criteria1	Criteria 1 for judgement of severe hypoglycemia	TINYINT(1)	1:Yes	Description of sympathetic symptoms (finger tremor, palpitation, cold sweat etc.) that recovery could not be achieved without assistance/treatment of others (including family members and medical institutions) until the time of hospital visit or until recovery after visit
			2:No
criteria2	Criteria 2 for judgement of severe hypoglycemia	TINYINT(1)	1:Yes	Description of central nervous system symptoms (decreased level of consciousness, abnormal behavior, convulsion, coma, etc.) that recovery could not be achieved without assistance/treatment of others (including family members and medical institutions) until the time of hospital visit or until recovery after visit
			2:No
criteria3	Criteria 3 for judgement of severe hypoglycemia	TINYINT(1)	1:Yes	Description of interventions for recovery by others (including family members and medical institutions) (intake of drinking water containing glucose, injection of glucagon, intravenous injection of 20% or more glucose, etc.)
			2:No
hypoglycemia	Severe Hypoglycemia Judged from Medical Records	TINYINT(1)	0：false	when there are ‘1 and 3’ or ‘2 and 3’, it is judged as true
			1：True
treatment_su	Under sulfonylurea treatment at the time of event occurrence	TINYINT(1)	0：No	The assessment window for medical records is the period from -30 days before the index date to the index date.
			1：Yes
			9：Unclear
treatment_insulin	Under insulin treatment at the time of event occurrence	TINYINT(1)	0：No	The assessment window for medical records is the period from -30 days before the index date to the index date.
			1：Yes
			9：Unclear
blood_glucose_level	Blood glucose level			The minimum value of blood glucose level between the time of event occurrence and the time of hospital visit
diseasecode	Disease code	CHAR(7)		Disease code that assigns the index date
diseasename	Disease name	CHAR(60)		Disease name that assigns the index date
diseasecode2	Disease code 2	CHAR(7)		2nd Disease code that assigns the index date (if any)
diseasename2	Disease name 2	CHAR(60)		2nd Disease name that assigns the index date (if any)
receiptcode	Receipt code	INT(9)		Receipt code that assigns the index date
receiptname	Receipt name	CHAR(64)		Receipt name that assigns the index date
receiptcode2	Receipt code 2	INT(9)		2nd Receipt code that assigns the index date (if any)
receiptname2	Receipt name 2	CHAR(64)		2nd Receipt name that assigns the index date (if any)
sex	Sex	TINYINT(1)	1 : male
			2 : female
age	Age	MEDIUMINT(4)		Age at 1st day of index month
age_group	Age group	TINYINT(1)	0：<65 yrs
			1：≥65 yrs
nyugaikbn	Inpatient/outpatient classification	TINYINT(1)	1 : hospitalization	Classification of inpatient/outpatient visit at index date
			2 : emergency outpatient
			3：outpatient department other than emergency department
charlsonindex	Charlson index score	TINYINT(2)		Weighted Charlson index score proposed by Sundararajan (Sundararajan et al. 2007; see protocol)
				0, if no applicable disease
algorithm1	Algorithm１	TINYINT(1)	0：NA	Any diagnoses (including suspected diagnoses) listed in Table 1 are recorded or high concentration glucose (i.e., 20% or more) is prescribed at the index date.
			1：Yes
algorithm2	Algorithm２	TINYINT(1)	0：NA	Any diagnoses (excluding suspected diagnoses) listed in Table 1 are recorded or high concentration glucose (i.e., 20% or more) is prescribed at the index date.
			1：Yes
algorithm3	Algorithm３	TINYINT(1)	0：NA	Any diagnoses (including suspected diagnoses) listed in Table 1 are recorded at the index date.
			1：Yes
......
